# Supplementary material for: A Way to Improve Adolescents’ Life Satisfaction: School Altruistic Group Games
Source: Front Psychol. 2021 Mar 4;12:533603. doi: 10.3389/fpsyg.2021.533603 (PMC7969496; doi:10.3389/fpsyg.2021.533603)
Supplement: Supplementary file 1 [file Data_Sheet_1.XLS]

## Sheet: date
gender_1	age_1	group	pre_test	A1_1_1	A2_2_1	A3_5_1	A5_4_1	A6_3_1	A7_1_1	A8_2_1	A9_5_1	A11_4_1	A12_3_1	A13_1_1	A14_2_1	A16_6_1	A17_4_1	A18_3_1	A19_1_1	A20_2_1	A24_3_1	A23_4_1	A15_5_1	A21_5_1	A22_6_1	A25_1_1	A31_1_1	A26_2_1	A27_5_1	A29_4_1	A30_3_1	A32_2_1	A33_5_1	A34_3_1	A35_1_1	A36_2_1	Time1_friendship	Time1_family	Time1_academic	Time1_freedom	Time1_school	Time1_social	Time1_general_lilfe_satisfaction	post_test	A1_1_2	A2_2_2	A3_5_2	A5_4_2	A6_3_2
2	13	1	1	6	7	4	7	4	7	7	4	7	4	7	4	5	6	4	4	5	6	6	5	4	6	4	5	6	5	4	6	7	5	6	7	6	40	42	30	30	27	11	180	2	5	7	4	5	6
1	14	2	1	4	3	5	2	2	3	5	4	2	3	4	5	2	2	2	4	5	3	3	4	3	3	3	3	4	3	2	2	4	3	3	4	5	25	31	15	11	22	5	109	2	7	6	6	4	6
1	14	2	1	5	4	3	2	3	4	5	4	4	4	3	5	4	6	4	3	4	3	3	3	2	3	4	5	6	3	5	4	5	2	3	4	4	28	33	21	20	17	7	126	2	6	7	6	6	4
1	14	2	1	5	6	4	4	3	4	5	3	4	3	3	5	3	3	3	4	4	3	4	3	4	2	4	4	6	5	3	4	5	4	5	6	7	30	38	21	18	23	5	135	2	5	6	4	4	6
1	13	1	1	7	5	3	5	3	5	6	4	5	4	4	4	6	6	4	6	5	4	5	5	4	4	4	4	7	5	7	6	6	5	4	5	7	35	40	25	28	26	10	164	2	6	6	6	3	4
2	13	1	1	7	6	4	4	4	7	7	3	5	6	5	4	5	5	4	4	6	4	7	4	5	5	7	4	4	4	4	3	4	5	4	6	4	40	35	25	25	25	10	160	2	7	6	3	4	4
2	13	1	1	4	7	4	5	7	4	7	6	6	4	7	6	6	7	4	5	6	6	5	6	5	5	4	6	7	6	6	5	7	4	7	5	7	35	47	33	29	31	11	186	2	5	7	4	1	3
2	14	2	1	4	7	4	6	6	6	6	3	6	3	6	5	4	5	4	3	5	3	5	4	4	4	4	4	7	5	5	5	5	4	3	6	4	33	39	24	27	24	8	155	2	6	4	6	4	5
2	13	2	1	4	5	3	4	4	5	5	3	3	3	6	6	3	3	2	6	5	2	3	5	4	3	4	4	4	4	5	4	5	4	4	7	7	36	37	19	18	23	6	139	2	6	4	6	7	4
1	14	2	1	2	6	4	2	3	3	4	5	3	6	3	4	4	3	5	3	5	4	5	5	4	3	3	4	6	5	3	3	6	5	5	5	6	23	37	26	16	28	7	137	2	7	4	7	5	3
2	13	2	1	4	6	4	3	2	4	5	3	4	2	4	5	4	4	4	5	5	3	4	4	4	4	4	5	5	4	4	5	7	3	4	5	6	31	39	20	19	22	8	139	2	3	6	5	3	3
2	13	2	1	1	6	6	3	4	4	4	5	5	3	6	5	4	4	3	5	5	2	3	5	5	5	4	4	7	6	5	4	4	6	4	2	7	26	38	20	20	33	9	146	2	2	4	3	4	5
2	13	2	1	4	6	4	1	4	5	6	4	1	4	3	4	4	2	6	4	4	5	1	4	3	4	6	4	6	4	2	4	3	5	6	7	3	33	32	29	7	24	8	133	2	6	4	4	6	5
1	13	2	1	7	4	4	5	4	6	5	3	4	3	5	4	2	7	3	7	6	2	7	5	3	1	5	3	5	5	3	3	2	4	4	7	6	40	32	19	26	24	3	144	2	6	6	5	6	5
2	13	2	1	4	6	3	4	4	6	4	4	5	4	3	4	7	6	4	3	5	3	7	5	5	7	6	1	4	6	5	4	7	5	3	7	5	30	35	22	27	28	14	156	2	3	6	2	4	1
2	14	2	1	3	4	2	1	3	2	6	2	1	4	3	5	4	2	4	2	4	3	6	4	5	4	2	3	6	5	1	2	5	4	4	2	2	17	32	20	11	22	8	110	2	5	4	4	5	1
1	14	2	1	3	4	3	4	4	4	6	4	3	4	5	5	4	3	4	3	4	4	2	5	5	4	2	4	7	5	3	3	6	4	3	6	4	27	36	22	15	26	8	134	2	4	5	4	7	7
1	13	2	1	2	7	5	3	4	2	5	3	5	4	3	4	5	3	4	2	5	3	3	4	6	4	3	4	7	4	4	3	7	3	4	7	5	23	40	22	18	25	9	137	2	6	7	4	5	7
1	13	2	1	3	3	3	2	4	4	5	3	3	1	3	4	3	2	3	4	4	4	3	4	3	3	3	4	4	4	3	2	5	4	4	5	5	26	30	18	13	21	6	114	2	4	5	7	3	4
1	13	1	1	6	5	3	6	4	6	5	2	5	3	4	4	3	2	4	5	5	3	7	4	6	3	4	7	3	5	5	4	4	5	3	7	5	39	31	21	25	25	6	147	2	5	6	2	4	3
1	14	2	1	4	5	3	1	2	4	7	2	1	3	5	4	1	1	3	5	5	2	2	4	3	1	4	5	5	2	4	3	3	3	3	6	4	33	33	16	9	17	2	110	2	6	7	4	7	6
2	14	2	1	5	4	3	1	3	6	5	5	2	5	4	4	3	2	3	6	5	3	2	4	4	3	5	6	4	3	3	6	6	3	3	7	6	39	34	23	10	22	6	134	2	7	6	6	6	5
1	13	2	1	4	4	3	4	3	5	6	4	7	4	3	4	4	5	4	6	4	4	5	5	6	4	3	2	7	5	2	4	6	5	1	4	6	27	37	20	23	28	8	143	2	6	7	7	3	5
2	14	2	1	3	5	4	2	4	4	5	3	4	4	3	3	1	2	4	2	4	4	4	4	4	1	3	4	4	5	4	3	4	3	4	2	5	21	30	23	16	23	2	115	2	5	2	7	2	4
1	14	1	1	5	5	3	4	3	4	5	4	5	3	4	4	3	5	2	4	4	3	7	5	4	3	4	5	4	5	2	2	7	3	4	5	4	31	33	17	23	24	6	134	2	7	7	3	4	4
2	13	2	1	3	6	2	5	5	4	3	4	3	4	4	5	6	4	4	3	5	3	3	3	3	5	2	5	6	3	3	4	6	4	2	6	5	27	36	22	18	19	11	133	2	4	3	7	7	6
2	13	2	1	4	5	3	3	6	5	4	3	4	4	3	6	4	6	5	4	5	6	4	4	3	3	4	4	6	4	3	4	4	3	6	6	6	30	36	31	20	20	7	144	2	6	7	4	6	4
1	14	2	1	5	4	5	4	3	3	6	4	4	3	5	4	4	7	6	7	5	5	6	5	5	6	4	4	7	5	5	6	6	4	4	5	6	33	38	27	26	28	10	162	2	5	7	7	7	4
2	13	2	1	6	6	4	3	5	5	6	3	4	5	6	4	4	5	5	5	3	4	6	5	4	5	4	2	5	4	4	5	5	5	4	5	5	33	34	28	22	25	9	151	2	7	6	3	4	7
1	13	1	1	6	6	4	3	4	5	6	4	6	3	5	6	3	3	4	5	6	5	4	5	5	4	4	5	6	4	4	5	5	5	4	7	5	37	40	25	20	27	7	156	2	5	6	3	4	6
1	13	1	1	3	6	5	4	4	5	6	4	4	5	6	3	3	6	5	5	7	4	7	5	4	3	2	3	4	3	5	5	6	3	3	7	5	31	37	26	26	24	6	150	2	2	7	2	1	4
1	14	1	1	7	4	3	2	5	5	5	6	4	7	7	6	3	4	4	6	6	4	3	3	4	5	5	4	6	5	5	5	6	6	4	6	7	40	40	29	18	27	8	162	2	7	6	4	3	6
1	14	2	1	5	7	3	4	4	3	6	2	2	2	4	4	2	3	4	4	4	2	5	3	4	3	2	4	5	5	4	2	6	4	2	5	5	27	37	16	18	21	5	124	2	6	7	7	5	7
1	13	2	1	5	6	3	3	5	4	5	3	6	4	4	4	4	3	4	4	7	4	5	4	3	5	3	4	7	3	4	3	7	4	4	4	5	28	41	24	21	20	9	143	2	3	4	7	4	4
2	13	2	1	6	4	3	1	1	6	6	2	1	1	5	4	3	1	2	5	4	1	1	3	3	5	4	3	7	2	3	2	6	3	2	5	6	34	37	9	7	16	8	111	2	7	6	7	6	2
2	13	2	1	3	6	5	4	2	4	5	5	3	3	4	4	1	4	4	3	3	3	3	2	3	1	3	6	4	3	2	2	5	3	2	2	3	25	30	16	16	21	2	110	2	5	7	4	7	7
2	13	2	1	6	6	5	6	6	6	6	5	3	6	5	4	3	2	4	4	5	4	3	3	3	4	4	3	5	3	4	5	7	4	5	6	6	34	39	30	18	23	7	151	2	7	7	7	7	7
2	14	2	1	5	7	3	6	4	6	4	3	4	5	7	6	4	6	3	6	5	4	5	5	5	5	4	3	6	4	6	4	6	6	4	6	4	37	38	24	27	26	9	161	2	5	7	7	6	4
2	13	1	1	7	2	3	3	4	5	4	3	4	4	6	3	6	6	3	7	4	5	5	5	5	3	6	4	3	5	3	5	2	5	3	7	3	42	21	24	21	26	9	143	2	5	2	4	6	4
1	14	2	1	4	3	3	6	3	3	3	2	2	4	3	3	4	4	3	4	3	3	5	3	3	4	3	3	4	3	6	5	3	4	4	4	3	24	22	22	23	18	8	117	2	7	5	3	4	7
2	13	2	1	6	3	6	6	4	6	3	5	6	4	4	4	1	3	4	5	3	5	2	3	4	1	6	7	2	5	5	6	4	4	6	7	3	41	22	29	22	27	2	143	2	6	7	6	3	3
1	14	2	1	2	4	4	6	4	3	5	6	4	4	5	3	1	3	4	2	4	4	4	5	6	2	2	7	4	6	7	3	4	6	4	3	3	24	27	23	24	33	3	134	2	7	4	6	4	3
2	14	2	1	2	4	3	4	3	2	6	4	2	4	3	4	3	3	4	3	5	3	4	4	3	4	4	4	6	4	5	2	4	3	4	2	6	20	35	20	18	21	7	121	2	2	1	2	3	1
2	13	2	1	6	7	4	6	4	6	6	3	5	4	5	5	4	5	4	5	5	4	6	4	5	4	4	4	6	5	6	6	4	5	6	6	5	36	38	28	28	26	8	164	2	6	7	6	7	6
2	14	2	1	4	3	5	4	4	2	6	4	4	3	4	3	2	2	4	3	4	3	2	3	4	3	2	4	6	3	4	3	6	5	3	4	6	23	34	20	16	24	5	122	2	4	5	6	3	4
1	13	1	1	6	7	4	4	6	4	5	3	4	2	4	5	4	3	5	4	6	6	4	4	3	3	3	3	7	4	3	3	5	4	5	4	6	28	41	27	18	22	7	143	2	6	7	2	3	7
1	13	1	1	5	7	4	3	5	5	4	4	3	6	6	6	3	4	5	6	5	3	6	5	6	4	5	5	7	5	4	6	5	4	4	5	7	37	41	29	20	28	7	162	2	4	7	4	4	3
2	13	2	1	7	6	4	5	4	6	5	6	5	4	5	4	5	6	6	6	6	4	6	4	7	4	6	5	6	6	5	6	7	6	5	6	5	41	39	29	27	33	9	178	2	4	6	6	5	5
2	13	2	1	4	6	4	1	2	3	5	4	3	2	3	4	2	3	4	3	4	3	4	5	5	3	4	4	7	5	2	3	6	4	3	3	5	24	37	17	13	27	5	123	2	4	6	5	7	5
1	13	1	1	5	6	4	5	3	6	5	3	6	4	5	5	3	3	3	4	5	3	3	5	4	4	4	4	7	6	3	3	7	5	2	5	4	33	39	18	20	27	7	144	2	7	7	2	6	4
1	13	1	1	5	6	3	6	5	6	5	4	6	5	6	5	4	6	3	6	6	6	4	5	5	3	4	4	4	6	5	4	7	4	5	6	6	37	39	28	27	27	7	165	2	4	7	3	6	4
1	14	2	1	6	3	2	3	5	4	5	3	2	4	5	4	4	5	4	5	4	4	2	2	3	3	4	4	4	2	4	3	4	2	4	4	3	32	27	24	16	14	7	120	2	7	7	6	4	7
1	14	2	1	4	3	6	2	4	4	5	5	3	5	3	3	4	3	4	3	4	4	4	4	5	3	2	5	7	5	3	4	6	6	2	5	6	26	34	23	15	31	7	136	2	3	5	7	1	3
1	13	2	1	7	5	4	6	4	5	6	4	7	4	7	4	4	5	3	5	6	4	4	4	4	4	3	2	5	4	4	4	7	5	3	7	5	36	38	22	26	25	8	155	2	5	7	2	3	7
2	13	2	1	4	6	2	4	2	6	5	3	4	2	6	5	3	6	4	5	5	2	4	2	2	2	4	4	4	3	5	4	4	4	2	5	5	34	34	16	23	16	5	128	2	3	6	3	7	4
2	12	2	1	3	4	3	2	3	3	5	4	1	2	4	3	1	1	2	3	4	3	1	3	4	1	3	5	4	4	2	3	5	4	2	4	5	25	30	15	7	22	2	101	2	4	7	6	6	4
1	13	2	1	4	7	3	3	3	4	5	4	3	3	3	4	3	4	3	4	5	3	3	3	4	3	3	4	4	4	3	4	5	4	3	5	4	27	34	19	16	22	6	124	2	7	6	6	5	7
2	13	2	1	6	4	3	2	6	5	7	3	1	2	5	4	4	3	6	5	6	4	3	5	3	2	4	4	5	5	4	6	6	5	6	6	4	35	36	30	13	24	6	144	2	6	3	4	5	7
1	14	2	1	4	7	3	6	3	5	6	4	4	4	4	4	5	6	4	5	5	5	6	3	4	7	5	4	7	5	3	4	6	3	3	5	7	32	42	23	25	22	12	156	2	6	7	7	6	7
2	14	2	1	6	7	5	2	4	5	6	3	4	4	5	5	3	4	3	4	5	4	3	4	5	2	4	3	6	5	5	4	6	4	5	6	4	33	39	24	18	26	5	145	2	4	7	4	6	7
2	12	1	1	6	4	4	2	6	6	5	5	3	3	5	5	5	4	4	5	6	4	4	4	4	5	5	4	6	5	5	3	7	5	3	6	6	37	39	23	18	27	10	154	2	7	3	3	2	2
1	13	1	1	6	6	4	6	5	6	5	3	6	4	5	4	3	6	3	4	4	2	7	5	4	4	6	5	7	5	7	6	6	4	3	5	6	37	38	23	32	25	7	162	2	6	3	3	2	4
1	13	1	1	6	7	4	5	3	3	7	6	5	4	6	4	5	4	4	5	5	3	6	5	6	3	6	3	5	4	2	5	5	6	5	4	7	33	40	24	22	31	8	158	2	5	4	1	5	3
2	14	1	1	5	7	3	5	2	4	4	3	3	5	5	5	4	5	3	4	5	6	5	5	4	3	5	5	7	4	5	5	6	4	6	6	7	34	41	27	23	23	7	155	2	7	6	4	6	4
1	14	2	1	5	6	3	4	4	3	6	4	3	3	2	5	4	4	3	3	6	4	4	3	4	4	3	4	7	3	2	3	6	4	4	5	4	25	40	21	17	21	8	132	2	6	7	7	7	7
1	14	1	1	4	4	3	4	4	5	6	3	4	5	4	5	3	3	5	4	4	2	5	4	6	2	4	4	7	5	7	5	6	6	4	6	6	31	38	25	23	27	5	149	2	7	5	3	6	4
2	13	1	1	7	7	3	5	3	5	6	3	5	3	6	3	6	5	5	7	6	6	3	4	3	6	6	3	6	4	6	5	7	3	6	7	6	41	41	28	24	20	12	166	2	7	4	4	7	4
2	13	2	1	7	5	3	5	5	6	4	4	6	5	5	4	6	6	5	4	4	2	7	4	3	6	3	5	4	5	6	6	5	4	5	5	4	35	30	28	30	23	12	158	2	3	4	5	4	6
2	14	1	1	6	5	2	6	4	7	5	3	4	5	5	4	4	7	4	6	5	6	4	3	3	3	4	7	6	4	5	6	7	3	6	6	3	41	35	31	26	18	7	158	2	4	4	1	4	3
1	14	2	1	5	7	3	4	5	6	7	3	5	4	6	4	4	7	4	5	6	4	7	5	5	4	4	4	7	4	7	4	7	5	4	5	6	35	44	25	30	25	8	167	2	7	7	3	4	4
2	13	1	1	7	7	3	6	6	5	5	4	5	4	6	4	3	4	4	6	6	4	6	4	5	5	4	6	7	5	7	5	7	6	5	7	5	41	41	28	28	27	8	173	2	6	7	4	6	6
1	14	1	1	5	3	4	6	5	4	4	5	5	5	6	2	3	3	4	5	3	3	5	5	4	2	4	6	3	5	3	6	4	3	5	7	3	37	22	28	22	26	5	140	2	6	6	6	6	5
1	13	2	1	7	4	4	2	6	5	3	5	3	5	3	6	3	3	5	4	6	6	5	7	5	4	6	6	6	4	4	4	5	6	6	4	5	35	35	32	17	31	7	157	2	6	7	7	7	5
2	14	1	1	5	4	4	4	5	4	4	5	3	5	6	4	2	4	4	5	6	4	3	6	4	2	5	4	7	4	4	6	6	6	3	5	6	34	37	27	18	29	4	149	2	7	5	4	4	6
1	13	2	1	7	5	6	6	5	6	6	5	6	5	6	3	1	5	5	6	5	4	5	4	5	1	4	7	3	5	6	7	7	5	4	7	2	43	31	30	28	30	2	164	2	6	6	3	4	5
1	15	2	1	5	4	4	3	1	4	4	4	1	1	4	5	2	2	3	4	5	1	4	3	4	3	4	4	7	4	3	4	4	4	1	4	6	29	35	11	13	23	5	116	2	5	7	6	7	7
1	13	2	1	6	6	5	5	5	7	6	4	3	6	6	5	3	6	5	7	7	5	7	3	4	4	6	4	7	3	6	6	6	3	5	6	5	42	42	32	27	22	7	172	2	5	6	6	6	5
2	14	2	1	6	7	3	6	3	6	5	3	4	2	4	6	4	3	2	4	4	3	4	5	4	3	2	4	5	4	6	2	5	3	3	5	7	31	39	15	23	22	7	137	2	4	7	5	5	6
2	14	2	1	6	3	4	6	5	6	3	5	6	6	5	2	6	6	5	6	2	6	6	4	3	4	5	5	2	4	5	6	3	3	5	5	2	38	17	33	29	23	10	150	2	2	7	5	5	6
1	14	2	1	5	7	3	5	5	3	5	3	3	5	6	5	3	3	4	4	5	3	2	5	4	3	2	2	5	5	4	4	6	4	4	4	4	26	37	25	17	24	6	135	2	6	2	3	7	7
1	14	2	1	6	7	4	3	6	6	4	3	4	3	5	4	4	2	4	3	5	3	4	4	4	4	2	4	6	4	3	2	7	5	4	4	6	30	39	22	16	24	8	139	2	6	5	3	5	4
2	13	1	1	4	4	3	5	3	3	4	5	4	2	5	4	4	6	5	4	6	3	5	5	4	4	3	3	6	3	4	6	7	5	4	4	5	26	36	23	24	25	8	142	2	7	5	3	4	3
1	14	2	1	4	3	3	3	4	4	4	3	4	4	4	4	3	3	4	5	5	3	7	4	3	2	4	4	4	3	5	7	7	5	4	4	6	29	33	26	22	21	5	136	2	4	7	4	3	7
2	13	1	1	6	5	4	3	4	6	5	3	4	4	6	4	4	3	4	4	5	6	3	5	4	3	7	4	5	5	4	5	6	5	5	4	6	37	36	28	17	26	7	151	2	7	7	4	6	3
2	15	1	1	6	7	4	3	6	5	5	4	4	5	4	5	5	6	2	5	4	3	4	4	5	4	4	3	7	5	2	6	6	5	5	5	7	32	41	27	19	27	9	155	2	4	5	3	3	4
1	14	2	1	6	6	4	5	3	5	6	4	3	3	4	4	5	4	3	5	4	3	6	4	5	4	5	3	5	4	5	4	7	5	4	6	4	34	36	20	23	26	9	148	2	7	7	4	4	7
2	14	2	1	5	4	4	5	3	6	5	4	4	5	6	4	4	6	4	5	4	3	7	5	4	5	6	5	3	5	4	5	4	5	6	6	4	39	28	26	26	27	9	155	2	4	7	6	5	6
2	14	1	1	7	6	3	5	4	5	6	3	5	2	5	4	3	6	3	5	5	3	4	6	5	5	4	6	7	5	6	4	5	6	6	6	6	38	39	22	26	28	8	161	2	4	7	5	2	2
2	13	1	1	4	4	3	5	4	4	5	3	5	4	6	6	3	4	5	5	6	4	6	4	5	4	3	4	7	3	7	6	5	5	6	5	5	31	38	29	27	23	7	155	2	5	5	3	4	3
1	14	1	1	4	6	4	6	4	3	5	4	6	6	5	4	6	4	5	6	5	3	5	6	5	5	7	6	5	6	2	3	4	7	4	5	4	36	33	25	23	32	11	160	2	4	5	3	6	4
1	13	2	1	4	5	4	2	2	5	6	4	3	3	5	4	3	2	3	4	5	3	4	2	4	4	7	4	4	4	3	4	4	4	3	5	7	34	35	18	14	22	7	130	2	6	4	6	7	6
2	13	1	1	4	5	4	4	4	4	3	4	4	4	6	4	4	5	4	5	5	3	4	3	5	3	4	4	6	4	7	4	5	5	4	5	5	32	33	23	24	25	7	144	2	7	6	6	7	2
1	14	2	1	6	6	4	2	2	3	6	4	2	4	4	4	5	3	3	3	4	2	3	6	5	6	3	5	6	6	2	4	6	5	4	7	7	31	39	19	12	30	11	142	2	7	6	6	7	7
1	14	2	1	7	4	3	2	3	4	6	3	4	4	3	4	4	2	2	3	4	3	5	4	3	4	3	3	4	4	5	5	7	5	4	3	6	26	35	21	18	22	8	130	2	6	7	7	7	5
2	14	2	1	7	6	3	4	4	4	5	3	6	6	6	4	4	5	5	4	5	4	7	5	4	4	4	3	6	5	7	4	4	5	4	5	5	33	35	27	29	25	8	157	2	4	6	7	4	4
1	14	1	1	4	6	4	3	4	4	6	3	5	3	6	4	4	5	4	5	3	4	4	5	5	4	4	6	6	4	4	3	3	4	4	7	6	36	34	22	21	25	8	146	2	4	6	2	6	4
1	12	1	1	6	4	4	3	5	4	5	4	4	4	6	4	3	4	3	3	6	4	6	4	6	3	4	4	7	4	7	3	5	5	5	6	5	33	36	24	24	27	6	150	2	5	6	3	3	2
1	13	2	1	2	6	4	6	3	3	5	5	2	2	4	4	4	4	4	4	6	3	4	5	5	4	2	3	7	3	5	3	4	5	3	6	5	24	37	18	21	27	8	135	2	7	5	7	6	4
1	14	1	1	4	7	4	5	4	5	6	4	3	3	6	6	5	5	4	5	6	4	7	5	5	5	4	6	5	5	4	5	5	3	6	7	7	37	42	26	24	26	10	165	2	5	4	4	3	3
1	13	1	1	5	6	5	6	3	6	5	2	3	4	6	4	3	6	4	5	5	3	6	4	3	3	6	7	6	4	3	5	5	6	3	7	5	42	36	22	24	24	6	154	2	7	7	6	1	1
2	14	2	1	7	5	4	5	4	7	4	3	5	5	6	5	4	6	5	6	5	4	6	5	5	5	5	4	4	4	5	6	4	5	5	7	5	42	32	29	27	26	9	165	2	5	7	5	4	6
1	13	2	1	6	6	4	7	5	6	3	4	6	4	6	6	3	6	6	6	5	4	7	5	5	4	6	7	5	6	7	6	3	7	4	7	3	44	31	29	33	31	7	175	2	7	5	6	7	7
2	13	2	1	5	6	4	5	6	6	6	3	6	4	6	5	4	3	4	6	4	4	6	3	4	3	5	2	5	4	4	5	6	3	4	6	7	36	39	27	24	21	7	154	2	5	6	7	4	7
2	12	2	1	5	7	4	4	6	6	4	3	5	5	6	4	4	3	4	5	4	5	5	4	6	5	5	3	6	4	4	5	6	5	6	7	4	37	35	31	21	26	9	159	2	4	7	5	3	5
2	13	2	1	2	5	4	4	5	2	6	3	3	5	4	4	3	4	6	3	5	6	2	4	6	4	4	3	4	5	4	1	4	4	4	4	7	22	35	27	17	26	7	134	2	5	6	3	3	1
2	13	1	1	5	7	5	4	3	4	6	3	6	4	3	5	5	4	4	3	4	3	6	4	3	4	4	4	6	3	4	4	6	2	5	5	7	28	41	23	24	20	9	145	2	5	7	5	6	1
1	13	1	1	4	5	4	4	3	5	5	4	4	3	4	5	5	5	3	6	4	4	4	5	4	3	4	6	4	4	5	5	6	5	5	7	6	36	35	23	22	26	8	150	2	7	4	1	7	7
1	13	1	1	5	6	3	6	6	6	5	3	6	4	6	5	3	5	4	6	6	5	6	4	4	4	5	4	5	6	6	5	7	5	6	7	7	39	41	30	29	25	7	171	2	4	7	3	7	7
2	14	1	1	6	4	3	6	4	6	5	4	3	3	5	4	4	5	4	6	5	3	5	4	4	5	5	5	4	5	6	4	4	5	6	7	5	40	31	24	25	25	9	154	2	3	5	6	6	4
2	14	2	1	6	6	3	5	1	6	5	3	3	1	5	5	3	6	2	7	7	2	5	5	3	5	4	5	7	5	3	1	7	5	3	6	6	39	43	10	22	24	8	146	2	7	6	7	5	4
1	13	1	1	4	5	4	7	4	5	6	3	4	5	6	6	4	4	4	5	5	3	3	4	3	4	6	4	6	4	7	5	5	3	3	5	5	35	38	24	25	21	8	151	2	4	5	3	5	4
2	13	1	1	7	6	5	7	4	6	6	4	2	6	5	5	3	6	4	4	4	4	5	4	3	3	5	5	6	4	6	5	6	4	5	6	6	38	39	28	26	24	6	161	2	4	7	4	6	3
1	13	1	1	3	4	2	4	4	6	6	4	4	5	6	5	4	4	3	6	5	3	6	5	6	4	4	3	4	6	6	5	4	5	4	3	5	31	33	24	24	28	8	148	2	6	6	4	3	3
2	14	2	1	4	3	3	4	3	4	5	4	4	3	4	5	5	3	3	4	3	3	4	4	3	6	4	4	5	5	6	4	6	4	3	4	4	28	31	19	21	23	11	133	2	4	6	4	7	7
1	14	1	1	6	5	3	7	4	7	6	2	6	5	4	4	5	3	6	6	5	4	5	4	3	5	7	2	5	3	4	7	5	3	3	5	6	37	36	29	25	18	10	155	2	4	7	7	3	3
2	14	1	1	5	5	3	6	6	7	4	4	2	5	6	4	2	4	6	6	5	4	6	5	4	3	4	4	5	5	6	3	4	4	5	7	4	39	31	29	24	25	5	153	2	5	5	6	5	2
2	13	1	1	6	5	4	6	4	6	5	4	5	5	4	7	4	5	4	6	7	4	4	5	5	5	4	4	5	5	4	4	7	4	5	7	7	37	43	26	24	27	9	166	2	6	6	3	4	4
1	13	1	1	4	7	4	5	6	7	6	4	3	4	5	5	3	6	4	6	5	4	2	5	4	3	4	5	7	3	4	6	5	3	4	5	6	36	41	28	20	23	6	154	2	3	7	6	6	5
2	13	1	1	5	7	3	6	6	3	5	4	3	4	6	5	3	5	4	5	6	5	6	6	5	5	4	4	4	5	5	4	7	5	5	5	5	32	39	28	25	28	8	160	2	4	7	1	4	2
1	14	2	1	7	7	4	7	6	4	5	4	5	7	6	4	4	4	4	4	5	4	6	6	5	4	5	6	5	4	4	5	5	5	4	6	6	38	37	30	26	28	8	167	2	3	6	5	3	4
1	14	2	1	5	5	3	3	4	6	4	3	4	4	5	4	4	6	4	6	5	4	5	4	5	5	3	4	7	5	6	3	5	4	4	7	5	36	35	23	24	24	9	151	2	4	7	3	4	4
2	14	2	1	4	7	3	4	6	6	5	4	3	6	6	4	5	5	5	6	4	6	3	4	5	4	4	2	5	5	4	5	6	4	6	7	6	35	37	34	19	25	9	159	2	4	7	7	7	4
2	14	1	1	5	7	3	5	3	5	5	4	4	4	6	4	3	3	4	5	4	4	5	3	5	3	4	5	6	6	4	4	4	6	4	7	4	37	34	23	21	27	6	148	2	7	6	2	4	7
2	13	1	1	7	4	4	6	5	6	5	3	4	5	4	6	3	5	5	5	7	4	3	5	4	3	6	4	7	5	5	6	7	4	3	5	7	37	43	28	23	25	6	162	2	7	4	2	4	2
2	14	1	1	6	5	3	3	6	3	5	4	5	4	5	4	5	6	5	6	5	5	6	5	3	4	4	7	4	3	6	6	5	3	5	6	5	37	33	31	26	21	9	157	2	6	7	4	2	2
1	15	2	1	6	6	2	4	6	5	4	3	4	6	5	7	6	5	6	5	6	4	4	6	4	6	4	4	6	4	5	6	7	5	5	7	5	36	41	33	22	24	12	168	2	7	6	4	7	7
2	13	1	1	4	7	4	3	6	5	6	3	3	6	5	6	3	5	6	6	6	5	6	3	4	2	5	6	7	4	5	6	7	3	6	6	7	37	46	35	22	21	5	166	2	3	6	6	5	6
2	13	1	1	6	5	4	4	5	4	7	6	6	6	4	5	4	5	4	5	6	4	4	4	6	6	4	3	4	5	4	3	5	4	4	6	4	32	36	26	23	29	10	156	2	3	7	6	7	6
1	13	1	1	6	7	4	6	5	5	6	3	4	5	4	4	4	6	4	5	4	3	6	5	4	4	5	5	5	5	4	4	4	4	5	7	4	37	34	26	26	25	8	156	2	3	5	4	5	4
2	13	1	1	6	7	3	5	3	7	7	4	7	3	7	5	4	7	4	6	7	3	7	3	3	3	5	7	6	4	5	5	6	4	4	6	7	44	45	22	31	21	7	170	2	2	7	4	2	4
1	13	1	1	6	4	3	4	4	4	6	4	3	5	4	4	4	5	4	6	6	2	6	6	4	4	6	5	7	4	5	5	6	5	4	7	6	38	39	24	23	26	8	158	2	3	7	4	5	3
2	14	1	1	4	6	4	7	4	6	6	3	6	6	5	4	4	5	7	5	6	5	6	4	5	4	6	7	6	4	7	4	4	5	4	6	6	39	38	30	31	25	8	171	2	5	5	3	4	3
2	14	1	1	4	6	3	6	7	6	6	4	4	6	5	4	5	4	4	5	5	5	4	3	4	6	7	4	7	5	4	7	7	4	5	5	6	36	41	34	22	23	11	167	2	6	7	3	4	4
2	14	1	1	7	5	4	4	5	7	6	4	4	4	5	4	4	5	3	6	4	5	6	5	4	3	5	4	6	4	4	3	5	5	4	5	6	39	36	24	23	26	7	155	2	7	3	3	5	4
1	13	1	1	5	7	4	4	5	6	5	5	6	5	6	5	5	5	3	4	4	4	4	5	6	6	5	4	7	5	5	4	6	4	3	6	6	36	40	24	24	29	11	164	2	7	7	6	6	4
1	13	2	1	6	5	4	2	4	4	5	3	2	3	5	4	3	3	4	4	4	4	6	4	5	4	3	4	6	5	2	3	4	4	4	6	6	32	34	22	15	25	7	135	2	6	7	7	7	7
2	14	1	1	7	7	4	4	4	6	7	4	4	3	5	6	4	6	6	5	6	4	5	4	4	4	6	5	6	5	4	4	6	6	5	5	7	39	45	26	23	27	8	168	2	4	6	7	6	6
2	13	1	1	4	5	3	6	4	4	3	3	5	4	5	5	5	5	3	4	5	5	4	4	5	3	4	4	6	5	6	3	4	4	4	7	5	32	33	23	26	24	8	146	2	7	5	6	4	4
2	13	2	1	5	6	3	5	4	5	6	4	4	4	5	3	4	3	4	4	5	3	4	5	4	3	4	3	5	3	5	4	3	4	4	5	5	31	33	23	21	23	7	138	2	4	6	6	3	7
1	14	1	1	6	7	3	4	4	7	6	3	4	5	5	7	5	6	4	5	4	3	6	4	3	4	4	6	6	4	3	4	7	6	4	6	6	39	43	24	23	23	9	161	2	4	1	6	4	4
2	14	1	1	6	7	5	6	2	6	6	6	4	4	4	4	5	5	5	6	4	3	5	4	5	5	4	6	6	5	7	4	7	4	7	5	4	37	38	25	27	29	10	166	2	7	5	6	6	5
1	13	1	1	5	7	3	6	4	5	6	3	6	4	6	4	4	5	4	6	7	4	6	5	4	5	6	4	7	4	4	4	6	5	4	6	6	38	43	24	27	24	9	165	2	4	7	2	4	6
1	13	1	1	6	7	4	6	4	6	5	4	3	4	5	4	3	7	4	6	5	4	3	5	6	3	4	3	7	5	3	6	6	5	5	5	7	35	41	27	22	29	6	160	2	6	4	6	4	6
1	13	2	1	5	7	5	3	4	5	4	5	4	3	5	4	6	4	5	5	6	2	2	6	5	6	4	5	7	6	2	6	6	6	7	5	6	34	40	27	15	33	12	161	2	6	7	4	6	4
2	13	1	1	5	6	3	6	6	5	6	4	4	5	5	4	4	5	6	5	4	3	6	5	3	4	4	4	6	5	7	5	4	5	5	5	6	33	36	30	28	25	8	160	2	3	5	4	3	5
2	13	1	1	5	4	4	4	5	4	6	4	4	6	5	5	5	3	6	4	5	5	3	6	4	4	6	4	7	5	5	6	7	5	6	5	7	33	41	34	19	28	9	164	2	5	7	5	4	6
1	14	1	1	7	4	5	7	6	7	6	4	4	5	6	4	6	5	5	6	7	4	5	4	5	7	4	4	6	5	6	4	7	6	5	4	6	38	40	29	27	29	13	176	2	4	1	3	4	1
1	14	2	1	5	6	4	7	6	7	5	3	4	4	5	5	4	5	4	6	4	2	4	5	4	3	4	4	7	4	4	3	5	5	5	6	5	37	37	24	24	25	7	154	2	7	6	7	5	7
1	14	1	1	5	7	4	6	2	4	5	5	3	3	4	5	5	4	3	7	5	3	7	5	6	4	4	4	5	5	4	6	7	6	3	6	6	34	40	20	24	31	9	158	2	3	6	3	3	2
1	14	1	1	6	5	4	2	4	6	6	5	4	3	6	5	4	5	6	5	4	3	4	4	4	3	6	6	7	4	4	3	7	5	5	7	6	42	40	24	19	26	7	158	2	7	6	3	4	7
1	13	1	1	6	4	4	4	6	5	5	4	7	4	6	4	5	4	6	5	6	5	7	5	6	4	4	5	7	4	5	2	7	6	4	5	7	36	40	27	27	29	9	168	2	6	4	4	4	3
1	13	2	1	5	6	5	3	6	4	6	4	4	5	6	4	1	3	4	6	5	4	2	6	4	2	5	1	5	3	2	6	4	5	4	5	4	32	34	29	14	27	3	139	2	5	7	7	4	4
2	13	1	1	7	5	4	5	4	6	4	6	4	6	4	4	6	5	5	5	3	3	6	5	5	5	4	6	4	6	6	6	3	5	5	7	4	39	27	29	26	31	11	163	2	5	6	3	4	7
1	12	2	1	6	6	5	5	6	7	6	4	3	6	5	4	5	6	6	7	5	5	7	5	6	4	7	5	5	4	6	7	4	6	6	7	5	44	35	36	27	30	9	181	2	5	7	6	7	5
2	14	1	1	7	7	3	5	6	7	4	4	4	6	5	4	4	4	6	5	5	4	5	4	5	5	5	4	4	5	4	4	6	5	5	5	6	38	36	31	22	26	9	162	2	7	4	1	3	6
2	14	1	1	6	7	3	4	4	6	6	4	3	4	5	6	6	5	6	5	5	3	5	5	4	4	4	5	7	6	5	7	7	6	4	6	4	37	42	28	22	28	10	167	2	4	6	6	4	5
1	13	1	1	6	6	3	6	3	7	7	3	4	6	6	4	3	5	4	6	5	3	6	4	4	4	6	4	7	5	3	6	5	4	4	7	7	42	41	26	24	23	7	163	2	4	6	4	5	3
2	12	1	1	5	7	4	5	3	4	4	2	4	4	4	6	6	5	4	4	4	3	5	4	6	5	5	5	7	4	5	4	6	4	5	6	5	33	39	23	24	24	11	154	2	5	4	3	4	6
1	13	1	1	5	3	3	6	4	5	4	4	4	5	4	4	3	5	4	7	6	6	4	3	5	5	4	4	4	4	5	4	6	3	6	7	6	36	33	29	24	22	8	152	2	6	5	3	5	4
1	13	1	1	6	4	4	6	5	5	6	3	5	4	3	4	4	3	4	4	4	4	7	5	4	4	4	5	6	4	6	5	4	4	6	6	7	33	35	28	27	24	8	155	2	2	5	7	4	6
2	14	2	1	6	4	3	6	5	5	5	4	5	4	6	5	4	6	5	7	7	4	6	4	4	4	4	4	4	5	4	5	5	4	4	7	6	39	36	27	27	24	8	161	2	7	6	3	6	7
1	13	1	1	5	5	5	4	5	6	5	4	5	4	5	5	3	3	3	6	4	6	6	4	5	5	5	5	6	5	5	7	6	5	2	4	7	36	38	27	23	28	8	160	2	5	7	7	6	6
1	13	1	1	3	4	4	5	6	5	4	6	5	3	5	5	3	4	7	7	3	4	6	5	5	2	5	5	4	4	2	5	6	4	5	6	6	36	32	30	22	28	5	153	2	5	6	5	4	4
2	13	1	1	7	5	3	5	4	5	6	3	4	4	4	6	3	5	4	4	7	3	6	5	5	2	4	4	6	4	6	3	6	5	4	7	5	35	41	22	26	25	5	154	2	2	6	6	7	5
1	13	1	1	5	4	3	6	4	7	6	3	5	3	4	5	5	5	5	5	4	4	6	4	4	3	3	4	6	5	4	7	5	4	3	7	5	35	35	26	26	23	8	153	2	7	7	2	3	4
2	14	1	1	6	6	4	6	4	4	5	4	5	4	4	4	4	5	4	5	4	5	6	5	5	3	6	5	6	4	4	5	5	4	3	6	5	36	35	25	26	26	7	155	2	4	3	5	4	3
2	14	2	1	5	4	5	3	4	6	6	4	5	3	6	5	4	4	5	3	4	3	6	5	4	3	4	4	7	5	3	4	6	6	3	6	5	34	37	22	21	29	7	150	2	7	7	7	6	4
1	13	2	1	7	6	3	6	5	6	3	4	5	4	6	5	4	4	5	6	3	4	6	6	4	5	6	6	5	6	6	2	4	5	5	6	4	43	30	25	27	28	9	162	2	4	7	4	6	4
1	14	1	1	7	7	4	4	6	6	7	3	5	5	4	5	6	6	4	5	6	5	4	5	4	5	6	6	7	4	5	4	7	4	7	6	7	40	46	31	24	24	11	176	2	4	7	1	6	6
1	14	1	1	5	5	4	6	4	7	6	3	4	6	6	5	4	4	3	6	6	4	6	5	4	3	4	6	7	5	6	7	7	4	5	7	5	41	41	29	26	25	7	169	2	4	5	3	6	6
1	14	1	1	5	5	4	5	4	5	5	4	5	6	5	4	3	4	5	7	5	4	4	6	6	4	2	6	6	4	7	6	4	5	5	6	5	36	34	30	25	29	7	161	2	2	6	6	3	6
2	13	1	1	6	4	3	5	4	5	6	3	4	3	7	4	5	3	5	6	6	4	7	2	4	4	6	7	4	3	6	4	5	4	4	6	7	43	36	24	25	19	9	156	2	7	6	4	2	2
2	13	1	1	4	6	4	6	7	7	6	3	6	5	6	6	5	6	6	6	5	5	5	3	5	3	4	5	5	3	5	6	6	5	5	5	5	37	39	34	28	23	8	169	2	7	7	2	6	6
2	14	1	1	5	4	4	6	5	6	7	3	5	5	6	4	3	4	5	5	6	3	5	4	4	4	4	4	7	3	4	4	7	5	4	6	7	36	42	26	24	23	7	158	2	5	6	2	5	6
1	13	1	1	7	5	3	7	3	7	6	3	5	3	6	5	3	6	6	6	4	5	6	4	3	2	4	4	5	4	6	4	4	4	4	7	7	41	36	25	30	21	5	158	2	4	7	3	4	7
2	12	2	1	4	7	5	5	3	4	5	7	6	2	7	6	6	3	2	6	5	2	5	5	7	7	3	3	7	6	3	4	3	7	2	7	6	34	39	15	22	37	13	160	2	6	5	4	3	3
[truncated: 67 more columns]
